# Supplementary material for: Predicting Suicidal Ideation, Planning, and Attempts among the Adolescent Population of the United States
Source: Healthcare (Basel). 2024 Jun 25;12(13):1262. doi: 10.3390/healthcare12131262 (PMC11241284; doi:10.3390/healthcare12131262)
Supplement: Supplementary file 1 [file healthcare-12-01262-s001.zip]

Archive with 1 entries (1 files):
- healthcare-3034662-supplementary.pdf
